# Supplementary material for: A Novel Aberrant HbF Peak with Electrophoretic Shift in A1c of a Patient with Chronic Lymphocytic Leukemia (CLL) Was Reversible to Give Interpretable Results
Source: Biomedicines. 2026 Jan 13;14(1):171. doi: 10.3390/biomedicines14010171 (PMC12838682; doi:10.3390/biomedicines14010171)
Supplement: Supplementary file 1 [file biomedicines-14-00171-s001.zip]

Archive with 1 entries (1 files):
- biomedicines-3770057-supplementary.pdf
